# Supplementary material for: Efficacy and Safety of Aprocitentan in the Treatment of Hypertension: A Meta-Analysis of Evidence from Randomized Controlled Trials
Source: Rev Cardiovasc Med. 2025 Jan 20;26(1):25909. doi: 10.31083/RCM25909 (PMC11759960; doi:10.31083/RCM25909)
Supplement: Supplementary file 1 [file 2153-8174-26-1-25909-s1.zip]

Archive with 2 entries (2 files):
- PRISMA_2020_checklist.docx
- Supplementary Text 1.docx
